# Supplementary material for: Effects of Exogenous Tannase and Papain on the Flavor Quality of Black Tea During Fermentation
Source: Foods. 2026 May 14;15(10):1729. doi: 10.3390/foods15101729 (PMC13205800; doi:10.3390/foods15101729)
Supplement: Supplementary file 1 [file foods-15-01729-s001.zip]

Archive with 2 entries (2 files):
- Figs. S1.bmp
- Table S1 S2 S3.pdf
